# Supplementary material for: Immunogenicity of Trypanosoma cruzi Multi-Epitope Recombinant Protein as an Antigen Candidate for Chagas Disease Vaccine in Humans
Source: Pathogens. 2025 Apr 3;14(4):342. doi: 10.3390/pathogens14040342 (PMC12030589; doi:10.3390/pathogens14040342)
Supplement: Supplementary file 1 [file pathogens-14-00342-s001.zip]

Archive with 2 entries (2 files):
- pathogens-3522856-supplementary table.pdf
- pathogens-3522856-supplementary.pdf
